# Supplementary material for: Age-Dependent Changes in Protist and Fungal Microbiota in a Peruvian Cattle Genetic Nucleus
Source: Life (Basel). 2024 Aug 14;14(8):1010. doi: 10.3390/life14081010 (PMC11355802; doi:10.3390/life14081010)
Supplement: Supplementary file 1 [file life-14-01010-s001.zip › Supplementary tables.xlsx]

## Sheet: S1
Table S1: Diet and Composition
Age Group	Diet Component	Amount
5M	Milk	6 liters/day (2 feedings)
	Dry Matter	3.5% of body weight (corn silage)
	Balanced Feed	1.0 kg (17% crude protein)
1Y8M	Dry Matter	3.0% of body weight (corn silage)
	Balanced Feed	2.0 kg (14% crude protein)
5Y	Dry Matter	1.4% of body weight (corn silage)
	Balanced Feed	2.0 kg (18% crude protein)

## Sheet: S2
Table S2. List of abbreviations
	Hematocrit	HCT
	Hemoglobin	HGB
	Erythrocytes	RBC
	Mean Corpuscular Volume	MCV
	Mean Corpuscular Hemoglobin	MCH
	Mean Corpuscular Hemoglobin Concentration	MCHC
	Leukocytes	WBC
	Neutrophils	NEU
	Segmented cells	SEG
	Lymphocytes	LYM
	Monocytes	MON
	Eosinophils	EOS
	Basophils	BAS%
	Neutrophils (%)	NEU%
	Lymphocytes (%)	LYM%
	Monocytes (%)	MON%
	Eosinophils (%)	EOS%
	Basophils (%)	BAS%
	Segmented (%)	SEG%
	Total proteins	TP
	Triglycerides	TG
	Platelets	PLT

## Sheet: S3
Table S3.Clinical parameters of three age groups
Code of nucleus genetic catle	Year	Sex	HCT	HGB	RBC	MCV	MCHC	MCH	WBC	NEU	SEG	LYM	MON	EOS	BAS	NEU%	SEG%	LYM%	MON%	EOS%	BAS%	PLT	TP	TG
58	5Y	Female	34.7	11.5	8.01	43.32	33.14	14.36	8.82	53	53	35	3	9	0	4.67	4.67	3.09	0.26	0.79	0	464	8	29
66	5Y	Female	31	10.4	6.75	45.93	33.55	15.41	8.81	67	67	28	2	2	1	5.9	5.9	2.47	0.18	0.18	0.09	452	8.4	39
67	5Y	Female	31.8	10.7	7.04	45.17	33.65	15.2	12.1	52	52	40	3	4	1	6.29	6.29	4.84	0.36	0.48	0.12	457	9	34
76	5Y	Female	40.2	12.8	8.37	48.03	31.84	15.29	10.05	50	50	36	8	4	2	5.03	5.03	3.62	0.8	0.4	0.2	418	9	30
89	5Y	Male	43.6	14.2	8.79	49.6	32.57	16.15	7.46	29	29	42	10	16	3	2.16	2.16	3.13	0.75	1.19	0.22	228	8.6	33
106	5Y	Male	33.9	11.4	7.43	45.63	33.63	15.34	6.38	37	37	54	4	4	1	2.36	2.36	3.45	0.26	0.26	0.06	780	8.5	9
117	5Y	Male	31	10.3	7	44.29	33.23	14.71	5.85	33	33	61	4	1.5	0.5	1.93	1.93	3.57	0.23	0.09	0.03	476	8.5	10
221	5M	Female	28.9	9.2	8.41	34.36	31.83	10.94	11.87	27	27	67	1	1	4	3.2	3.2	7.95	0.12	0.12	0.47	647	6.9	20
224	5M	Female	50.4	14.9	13.8	36.52	29.56	10.8	8.98	34	34	57	5	3	1	3.05	3.05	5.12	0.45	0.27	0.09	400	7.4	33
217	5M	Female	34.5	11.2	11.3	30.53	32.46	9.91	11.27	28	28	70	1	1	0	3.16	3.16	7.89	0.11	0.11	0	565	6.5	21
216	5M	Female	33.9	10.4	10.5	32.29	30.68	9.9	11.58	36	36	56	7	1	0	4.17	4.17	6.48	0.81	0.12	0	346	7	48
222	5M	Male	35.9	11.2	11.5	31.22	31.2	9.74	14.13	10	10	87	1	0	2	1.41	1.41	12.29	0.14	0	0.28	759	7	24
223	5M	Male	34.4	10.9	9.11	37.76	31.69	11.96	10.73	28	28	64	3	3	2	3	3	6.87	0.32	0.32	0.21	309	7	35
218	5M	Male	32.4	11.6	11.2	32	32.6	11.6	11.4	26	26.5	70.5	3.5	1	2	3	3	7	0.2	0.12	0.21	400	7	22
197	1Y8M	Male	29.4	9.2	8.11	36.25	31.29	11.34	5.13	30	30	67	2	1	0	1.54	1.54	3.44	0.1	0.05	0	665	7.5	11
194	1Y8M	Male	30.8	9.9	8.15	37.79	32.14	12.15	6.71	23	23	73	2	1	1	1.54	1.54	4.9	0.13	0.07	0.07	562	7.5	20
182	1Y8M	Male	36	11.7	8.67	41.52	32.5	13.49	5.5	10	10	85	4	1	0	0.55	0.55	4.67	0.22	0.06	0	407	7.5	11
183	1Y8M	Female	31	10.7	8.11	38.22	34.52	13.19	9.86	56	56	36	3	4	1	5.52	5.52	3.55	0.3	0.39	0.1	486	8	34
195	1Y8M	Female	27	9	6.75	40	33.33	13.33	12.52	45	45	47	4	3	1	5.63	5.63	5.88	0.5	0.38	0.13	492	7.5	27
178	1Y8M	Female	36.7	11.9	8.42	43.59	32.43	14.13	13.17	42	42	46	5	5	2	5.53	5.53	6.06	0.66	0.66	0.26	479	8	42
192	1Y8M	Female	35.2	11.3	8.14	43.24	32.1	13.88	14.14	28	28	67	4	0	1	3.96	3.96	9.47	0.57	0	0.14	641	8	21

## Sheet: S4
	Table S4. Kruskal Wallis results for clinical parameters in cattle by age
		HCT	p-value
		Aged	0.623849
		HGB
		Aged	0.578756
		RBC
		Aged	0.002102185**
		MCV
		Aged	0.0002306133***
		MCHC
		Aged	0.0168173661*
		MCH
		Aged	0.0001915624***
		WBC
		Aged	0.179425
		NEU%
		Aged	0.579167
		SEG%
		Aged	0.579167
		LYM%
		Aged	0.0019547816**
		MON%
		Aged	0.610286
		EOS%
		Aged	0.111933
		BAS%
		Aged	0.643155
		NEU
		Aged	0.0350378561*
		SEG
		Aged	0.0350378561*
		LYM
		Aged	0.0119927525*
		MON
		Aged	0.44786
		EOS
		Aged	0.0238198452*
		BAS
		Aged	0.572404
		PLT
		Aged	0.365599
		TP
		Aged	0.0001465484***
		TG
		Aged	0.737619

## Sheet: S5
	Table S5. Posthoc Bonferroni results for clinical parameters in cattle by age
		RBC	p-value
		1Y8M - 5Y	0.695596
		1Y8M - 5M	0.013676384*
		5Y - 5M	0.001255179**
		MCV
		1Y8M - 5Y	0.05221272*
		1Y8M - 5M	0.07132
		5Y - 5M	0.00006416699****
		MCHC
		1Y8M - 5Y	0.367261
		1Y8M - 5M	0.13948
		5Y - 5M	0.006707421**
		MCH
		1Y8M - 5Y	0.04206008*
		1Y8M - 5M	0.0788823
		5Y - 5M	0.000053240****
		NEU
		1Y8M - 5Y	0.17298
		1Y8M - 5M	0.481582
		5Y - 5M	0.01538664*
		SEG
		1Y8M - 5Y	0.17298
		1Y8M - 5M	0.481582
		5Y - 5M	0.01538664*
		LYM
		1Y8M - 5Y	0.0517711
		1Y8M - 5M	0.675369
		5Y - 5M	0.006176205**
		EOS
		1Y8M - 5Y	0.0825861
		1Y8M - 5M	0.700216
		5Y - 5M	0.01221384*
		LYM%
		1Y8M - 5Y	0.116095
		1Y8M - 5M	0.116095
		5Y - 5M	0.0006186673***
		TP
		1Y8M - 5Y	0.0678832
		1Y8M - 5M	0.04190797*
		5Y - 5M	0.00003996321****
